# Supplementary material for: The Sweet Potato K+ Transporter IbHAK11 Regulates K+ Deficiency and High Salinity Stress Tolerance by Maintaining Positive Ion Homeostasis
Source: Plants (Basel). 2023 Jun 23;12(13):2422. doi: 10.3390/plants12132422 (PMC10346689; doi:10.3390/plants12132422)
Supplement: Supplementary file 1 [file plants-12-02422-s001.zip]

Archive with 1 entries (1 files):
- plants-2443310-supplementary.pdf
